# Supplementary material for: Collagenolysis-dependent DDR1 signalling dictates pancreatic cancer outcome
Source: Nature. 2022 Oct 5;610(7931):366–72. doi: 10.1038/s41586-022-05169-z (PMC9588640; doi:10.1038/s41586-022-05169-z)
Supplement: Supplementary file 4 — Source Data Fig. 1 [file 41586_2022_5169_MOESM4_ESM.xlsx]

## Sheet: Fig. 1b
Survival days	Cleaved collagen I (cCol I)high n = 61	cCol Ilow n = 20
192	0
184	0
199	1
200	0
197	1
194	0
216	1
211	0
238	0
265	0
644	1
399	0
463	0
308	1
556	0
340	1
343	1
1403	0
217	1
1498	0
518	1
191	1
706	1
1152	1
408	1
1192	1
1158	0
170	1
764	1
783	0
167	1
1249	1
24	1
1052	1
476	1
1186	0
1176	0
1045	0
46	1
604	1
1002	0
345	1
895	1
300	1
898	0
619	1
126	1
868	0
845	0
866	0
316	1
824	0
478	1
822	0
827	0
74	1
663	0
441	1
657	0
148	1
1261	1
207		0
193		0
317		0
744		1
183		1
1476		0
1386		0
1036		0
496		0
668		0
1328		0
1116		0
1397		0
1024		1
698		0
597		0
371		1
606		0
224		1
656		0
0 = Survival
1 = Dead

## Sheet: Fig. 1c
Pancreas/Body (P/B) weight
Ctrl		CAE
Col IWT	Col Ir/r	Col IWT	Col Ir/r			Column comparision	P value
0.0238596	0.00636537	0.0658899	0.00657895			A vs B	0.0015
0.0124896	0.00948213	0.043233	0.00818926			A vs C	< 0.0001
0.0197917	0.00697865	0.0518765	0.00683371			B vs D	0.7493
0.011889	0.00705102	0.0432267	0.00813339			C vs D	< 0.0001
0.0291913	0.00883559	0.0487955	0.00656117
0.0172982	0.00793301	0.0511328	0.0087621
0.0100739	0.00749064	0.0332155	0.00911267
0.0127193	0.00651121	0.0376578	0.00784572
0.0123839		0.0542217

## Sheet: Fig. 1d
	Non metastasis	Liver metastasis	Total number (#)
Col IWT	6	3	9
Col Ir/r	8	0	8

## Sheet: Fig. 1f
Tumor number (#)
Ctrl		CCl4			Comparision Column	P value
Col IWT	Col Ir/r	Col IWT	Col Ir/r		A vs B	< 0.0001
5	0	10	2		A vs C	< 0.0001
3	1	9	1		B vs D	0.1056
4	1	15	2		C vs D	< 0.0001
6	0	9	0
3	1	12	2
5	1	8	1
5	2	9	1
4	1	8	2
6	0	11	1

## Sheet: Fig. 1g
Tumor volume (mm3)
WT	R/R	WT (Col ID)	R/R (Col ID)
1640.62	162.5	1391.5	1512
1322.5	136.125	1584	1348.48
1440	101.25	1693.55	1315.6
1584	80	1600.03	1476
1331	68.45	1392.4	1520.88
