# Supplementary material for: Collagenolysis-dependent DDR1 signalling dictates pancreatic cancer outcome
Source: Nature. 2022 Oct 5;610(7931):366–72. doi: 10.1038/s41586-022-05169-z (PMC9588640; doi:10.1038/s41586-022-05169-z)
Supplement: Supplementary file 5 — Source Data Fig. 2 [file 41586_2022_5169_MOESM5_ESM.xlsx]

## Sheet: Fig. 2a
Symbol	KPC R/R			KPC WT
Ecsit	4.74	4.8	4.85	5	4.91	5.12
Cox6c	6.83	6.79	6.78	6.95	7.07	7.06
Ndufb4c	5.5	5.28	5.28	5.77	5.82	5.77
Timmdc1	5.25	5.11	5.18	5.34	5.42	5.4
Cox14	4.96	4.84	5.02	5.26	5.28	5.19
Ndufb10	6.23	6.19	6.06	6.55	6.5	6.35
Ndufv2	6.72	6.7	6.64	7.03	7.07	6.99
Ndufb9	7.1	7.13	7.05	7.47	7.5	7.42
Etfb	5.57	5.57	5.52	5.9	5.96	5.86
Cox4i1	7.77	7.78	7.74	8.13	8.17	8.06
Ndufb7	5.85	5.88	5.77	6.27	6.23	6.17
Ndufs8	5.61	5.69	5.54	5.97	6.01	5.92
Ndufb11	5.64	5.72	5.6	5.97	5.96	5.9
Uqcr11	5.93	6.04	5.86	6.31	6.31	6.32
Sdhd	7.01	7.15	7.02	7.38	7.44	7.36
Ndufb3	4.83	4.93	4.83	5.15	5.21	5.13
Ndufa9	6.58	6.65	6.58	6.89	6.83	6.82
Uqcr10	5.69	5.76	5.76	6.09	6.05	5.99
Etfa	6.22	6.31	6.29	6.62	6.58	6.57
Ndufb8	7	7.05	7.03	7.36	7.39	7.31
Ndufa2	6.34	6.4	6.4	6.77	6.78	6.68
Ndufa4	7.51	7.54	7.53	7.92	7.9	7.8
Ndufa7	6.8	6.9	6.84	7.3	7.28	7.17
Ndufs4	5.34	5.4	5.32	5.79	5.78	5.66
Ndufaf5	4.44	4.47	4.51	4.9	4.92	4.87
Ndufaf6	3.57	3.68	3.6	4.19	4.24	4.19
Ndufc2	5.54	5.61	5.57	5.88	5.97	5.89
Ndufb2	4.93	5.06	4.94	5.37	5.36	5.2
Ndufaf4	5.13	5.21	5.06	5.39	5.41	5.32
Uqcrh	6.41	6.51	6.34	6.7	6.8	6.66
Cox6a1	7.67	7.61	7.61	7.88	7.96	7.88
Tmem126b	4.12	4.13	4.05	4.33	4.46	4.33
Ndufab1	6.6	6.52	6.45	6.78	6.89	6.76
Uqcrc2	7.02	6.96	7	7.3	7.32	7.24
Ndufa13	6.35	6.23	6.3	6.65	6.65	6.54
Cox16	3.82	3.72	3.75	4.13	4.11	4.04
Ndufs6	5.57	5.53	5.54	5.92	5.92	5.77
Cox7b	6.65	6.62	6.58	7.01	7.06	6.9
Ndufa6	5.58	5.54	5.5	5.84	5.9	5.73
Ndufb6	4.98	5.05	5.05	5.29	5.46	5.28
Ndufa11	5.36	5.44	5.46	5.82	5.85	5.69
Cyc1	7.64	7.66	7.68	7.93	7.98	7.83
Ndufa8	6.4	6.41	6.39	6.67	6.78	6.63
Cox5b	6.69	6.67	6.7	7.03	7.09	6.97
Uqcrq	7.5	7.49	7.51	7.85	7.94	7.77
Normalized read counts (RNAseq) from n=3 biological replicates are shown.

## Sheet: Fig. 2b
Symbol	KPC R/R			KPC WT
Mrpl1	5.05	5.19	4.99	5.38	5.37	5.48
Mrpl55	3.92	3.92	4	4.18	4.43	4.13
Mrpl49	6.04	5.97	6	6.19	6.25	6.25
Mrpl11	5.65	5.63	5.53	5.9	5.88	5.94
Mrps26	6.36	6.3	6.33	6.59	6.54	6.57
Mrpl58	5.1	5.06	5.06	5.33	5.26	5.31
Mrpl24	5.62	5.6	5.58	5.88	5.9	5.73
Mrps11	4.84	4.89	4.83	5.16	5.18	4.97
Mrps16	5.47	5.54	5.35	5.87	5.85	5.73
Mrps9	5.52	5.59	5.47	5.82	5.79	5.73
Mrpl16	4.99	5.09	4.94	5.33	5.32	5.23
Mrps18c	4.32	4.48	4.49	4.79	4.84	4.71
Mrpl9	6.5	6.55	6.55	6.73	6.73	6.66
Mrpl2	6.07	6.12	6.1	6.37	6.34	6.35
Mrpl40	5.17	5.17	5.24	5.51	5.48	5.46
Mrpl17	6.66	6.63	6.65	6.97	6.99	6.91
Mrps7	6.82	6.79	6.81	7.12	7.14	7.06
Mrps22	5.52	5.44	5.5	5.84	5.88	5.77
Mrpl43	5.34	5.29	5.32	5.58	5.63	5.55
Mrpl46	4.89	4.82	4.89	5.21	5.25	5.2
Mrpl19	6.61	6.59	6.64	6.81	6.84	6.81
Mrpl15	5.96	5.95	5.89	6.27	6.34	6.17
Mrps24	5.49	5.54	5.46	5.76	5.85	5.68
Mrpl32	5.96	6.01	6.01	6.36	6.39	6.31
Mrpl12	7.49	7.59	7.57	7.9	7.94	7.85
Mrpl33	5.77	5.87	5.82	6.21	6.27	6.13
Mrpl50	5.51	5.62	5.54	5.94	5.93	5.79
Ndufa7	6.8	6.9	6.84	7.3	7.28	7.17
Mrpl28	6.67	6.75	6.66	7.09	7.11	6.98
Mrpl27	4.79	4.8	4.77	5.27	5.31	5.13
Chchd1	6.22	6.27	6.23	6.63	6.61	6.53
Mrpl14	5.44	5.47	5.45	5.8	5.8	5.71
Mrps35	6.1	6.12	6.09	6.48	6.46	6.4
Mrpl13	7.08	7.11	7.05	7.45	7.44	7.36
Mrps34	5.78	5.78	5.8	6.04	6.16	6.04
Mrpl3	6.27	6.31	6.22	6.6	6.68	6.54
Mrpl20	5.84	5.87	5.8	6.15	6.23	6.14
Mrpl57	5.14	5.18	5.12	5.43	5.54	5.42
Mrps23	4.81	4.86	4.83	5.16	5.24	5.18
Mrpl30	6.26	6.25	6.23	6.56	6.63	6.57
Mrps28	5.02	4.93	5.1	5.39	5.36	5.27
Mrpl22	5.54	5.44	5.47	5.86	5.79	5.68
Mrpl54	6.03	5.92	6.01	6.37	6.41	6.23
Malsu1	5.29	5.15	5.25	5.58	5.73	5.47
Mrps10	5.37	5.35	5.32	5.53	5.68	5.56
Mrpl21	5.54	5.43	5.44	5.8	5.8	5.68
Mrpl41	5.19	5.03	5.01	5.48	5.57	5.36
Mrpl4	4.97	4.86	4.86	5.15	5.19	5.05
Mrps21	5.54	5.44	5.33	5.78	5.88	5.64
Mrpl18	6.31	6.27	6.19	6.53	6.56	6.45
Mrpl42	6.07	5.96	5.88	6.32	6.4	6.27
Ndufab1	6.6	6.52	6.45	6.78	6.89	6.76
Normalized read counts (RNAseq) from n=3 biological replicates are shown.

## Sheet: Fig. 2c
Symbol	R/R			WT
Sdc1	7.89	7.91	7.9	8.04	8.06	8.02
Cdc42	8.27	8.32	8.3	8.47	8.5	8.41
Rac1	8.59	8.59	8.52	8.68	8.76	8.56
Arf6	7.98	7.82	7.96	8.06	8.09	7.99
Snx5	8.64	8.63	8.65	8.84	8.87	8.83
Rab5c	7.4	7.41	7.41	7.57	7.62	7.56
Rab5a	6.63	6.65	6.51	6.77	6.75	6.73
Rab7	8.76	8.73	8.77	8.82	8.89	8.84
Septin7	8.27	8.25	8.22	8.5	8.48	8.49
Septin2	8.3	8.33	8.31	8.56	8.56	8.54
Pdgfb	3.97	3.97	4.13	4.43	4.48	4.46
Nfe2l2	7.14	7.15	7.09	7.06	7.11	7.06
Nqo1	2.89	2.87	2.69	2.75	2.99	2.78
Gsta1	6.91	6.87	6.74	7.08	7.13	7.05
Gstm1	5.42	5.48	5.45	5.58	5.74	5.57
Gstm2	2.62	2.27	2.44	2.73	2.89	2.92
Gstp1	7.36	7.43	7.34	7.57	7.62	7.51
Normalized read counts (RNAseq) from n=3 biological replicates are shown.

## Sheet: Fig. 2d
13C-glutamine fractional labeling (mole percent enrichment) of TCA cycle intermediates
	KPC WT			KPC R/R
Citrate	31.0783	30.675	31.4683	0.456667	0.645	0.503333
aKG	49.494	48.986	49.288	-0.378	-0.378	-0.308
Succinate	36.62	32.8025	37.15	1.08	0.1625	0.005
Fumarate	34.9575	30.4225	34.145	1.6275	0.6125	1.9825
Malate	43.025	43.3825	44.0675	0.165	-0.045	-1.645

## Sheet: Fig. 2e
13C-glutamine fractional labeling (mole percent enrichment) of intracellular amino acids
	KPC WT			KPC R/R
Glutamine	78.284	75.354	73.652	0.89	0.942	0.38
Glutamate	50.842	50.254	50.984	0.572	0.576	0.48
Aspartate	37.4175	34.9975	37.7775	-0.115	0.1225	0.015
Proline	52.616	52.15	53.462	0.03	-0.094	-0.058

## Sheet: Fig. 2f
Normalized ATP
Plastic							WT						R/R
Complete medium (CM)	LG
Vehicle	Vehicle	EIPA	MBQ167 (MBQ)	MRT68921 (MRT)	EIPA + MRT	MBQ + MRT	Vehicle	EIPA	MBQ	MRT	EIPA + MRT	MBQ + MRT	Vehicle	EIPA	MBQ	MRT	EIPA + MRT	MBQ + MRT
1.00892	0.22756	0.177212	0.177534	0.187124	0.135997	0.139264	0.812105	0.214618	0.216866	1.52284	0.133167	0.145153	0.212019	0.214262	0.217498	0.130042	0.133235	0.128251
0.995714	0.23212	0.176711	0.179987	0.189394	0.136033	0.13811	0.807859	0.203846	0.219363	1.5296	0.130047	0.141732	0.21562	0.213604	0.197454	0.130606	0.139812	0.134222
0.995363	0.227004	0.17857	0.169992	0.186492	0.131775	0.134106	0.801434	0.214006	0.220182	1.57991	0.129451	0.146103	0.21888	0.210168	0.201701	0.131728	0.111705	0.134173
Comparision column	P value
A vs B	< 0.0001
B vs C	< 0.0001
B vs D	0.0001
B vs E	< 0.0001
B vs F	< 0.0001
B vs G	< 0.0001
B vs H	< 0.0001
H vs I	< 0.0001
H vs J	< 0.0001
H vs K	< 0.0001
H vs L	< 0.0001
H vs M	< 0.0001
H vs N	< 0.0001
K vs Q	< 0.0001
N vs O	0.2957
N vs P	0.1955
N vs Q	< 0.0001
N vs R	0.0006
N vs S	< 0.0001
