# Supplementary material for: Collagenolysis-dependent DDR1 signalling dictates pancreatic cancer outcome
Source: Nature. 2022 Oct 5;610(7931):366–72. doi: 10.1038/s41586-022-05169-z (PMC9588640; doi:10.1038/s41586-022-05169-z)
Supplement: Supplementary file 6 — Source Data Fig. 3 [file 41586_2022_5169_MOESM6_ESM.xlsx]

## Sheet: Fig. 3a
KPC Relative MP
LQ			LG
Plastic	WT ECM	R/R ECM	Plastic	WT ECM	R/R ECM
1.07995	4.52226	0.250256	0.981547	3.68765	0.287646
0.997059	4.17067	0.261956	1.02715	3.55633	0.224285
1.05516	3.93727	0.197905	0.923229	3.54668	0.172763
0.975047	3.90891	0.196517	0.957211	3.51248	0.211788
0.954225	3.83812	0.202466	1.07823	3.58066	0.165528
0.93856	3.81135	0.18323	1.03263	3.50809	0.281726
MIA PaCa-2 Relative MP
LQ			LG
Plastic	WT ECM	R/R ECM	Plastic	WT ECM	R/R ECM
1.06733	4.02557	0.396734	1.07502	5.16283	0.410486
1.08981	4.01111	0.411591	1.00725	4.7127	0.387894
1.06773	3.9308	0.410788	0.929241	4.1769	0.478687
0.968545	4.11632	0.310802	0.879369	4.06138	0.536232
0.887431	4.41909	0.32847	1.15601	4.51748	0.485507
0.919154	3.97497	0.428055	0.953112	4.36104	0.435209

## Sheet: Fig. 3c
Relative Mito
Plastic	WT	RR
1.09788	1.55132	0.700637
0.967002	1.38212	0.69379
0.92409	1.58985	0.691529
0.947508	1.52589	0.664779
1.0068	1.40527	0.707054
1.05672	1.53704	0.684107
