# Supplementary material for: Collagenolysis-dependent DDR1 signalling dictates pancreatic cancer outcome
Source: Nature. 2022 Oct 5;610(7931):366–72. doi: 10.1038/s41586-022-05169-z (PMC9588640; doi:10.1038/s41586-022-05169-z)
Supplement: Supplementary file 7 — Source Data Fig. 4 [file 41586_2022_5169_MOESM7_ESM.xlsx]

## Sheet: Fig. 4a
Relative MP						Comparision column (MP)	P value
Paren.	DDR1D	LAIR1D	MRC2D	ITGB1D		A vs B	< 0.0001
0.891345	0.0833136	0.883702	1.2002	1.01834		A vs C	0.7067
0.958309	0.188949	0.944846	1.22263	0.961195		A vs D	0.2161
0.895343	0.182774	1.16315	1.00108	0.871959		A vs E	0.8915
1.09158	0.112975	1.06739	1.06794	1.11345
1.06283	0.178573	0.905112	1.01788	1.03484
1.10059	0.146735	0.894129	0.961296	1.0438
Relative Mitochondria number						Comparision column (Mitochondria)	P value
Paren.	DDR1D	LAIR1D	MRC2D	ITGB1D		A vs B	< 0.0001
1.09081	0.422723	0.92419	0.799653	0.970037		A vs C	0.5388
0.830761	0.40638	1.2862	0.97959	0.83634		A vs D	0.9155
0.938955	0.265551	1.10826	0.792678	1.10773		A vs E	0.8
1.08484	0.453226	1.13192	1.10847	1.10223
1.12876	0.333268	0.997171	1.13142	0.952667
0.925875	0.368692	0.857342	1.13484	1.13718

## Sheet: Fig. 4c
Relative MP									Comparision column (MP)	P value
WT ECM						RR ECM			A vs B	< 0.0001
Vehicle	7rh	ML120B	E79Q Vehicle	E79Q 7rh	E79Q ML120B	Vehicle	E79Q Vehicle		A vs C	< 0.0001
0.926658	0.15192	0.132284	1.24931	1.29871	1.022	0.129855	0.993162		A vs D	0.3302
1.08984	0.160187	0.108514	0.971924	1.02763	1.09026	0.092392	1.13578		A vs E	0.5342
0.810135	0.1266	0.097663	1.01626	1.03931	0.981535	0.093632	1.34914		A vs F	0.8123
0.935908	0.108979	0.172589	1.03693	0.981639	0.918752	0.085519	1.1983		A vs G	< 0.0001
1.08468	0.196359	0.143549	0.970219	0.866976	0.855401	0.110064	0.970167		D vs H	0.7244
1.15278	0.107481	0.091927	1.19861	1.0902	1.03926	0.145409	0.970012		G vs H	< 0.0001
Relative Mito.
WT ECM						RR ECM			Comparision column (Mito.)	P value
Vehicle	7rh	ML120B	E79Q Vehicle	E79Q 7rh	E79Q ML120B	Vehicle	E79Q Vehicle		A vs B	< 0.0001
1.09337	0.516889	0.396104	0.925991	0.921992	1.08809	0.41527	1.08771		A vs C	< 0.0001
0.919219	0.538677	0.391954	0.854383	1.09186	1.10848	0.514758	1.13368		A vs D	0.957
1.13368	0.360583	0.47371	0.976697	1.13351	0.880397	0.473842	1.08867		A vs E	0.7601
0.900977	0.391048	0.45328	1.06904	1.1536	0.920162	0.465278	1.15264		A vs F	0.5395
0.787794	0.409139	0.492687	0.995278	0.86142	1.13223	0.417514	0.918653		A vs G	< 0.0001
1.16496	0.455978	0.542544	1.20495	0.986223	1.17179	0.482293	0.898393		D vs H	0.5424
									G vs H	< 0.0001
