# Supplementary material for: Collagenolysis-dependent DDR1 signalling dictates pancreatic cancer outcome
Source: Nature. 2022 Oct 5;610(7931):366–72. doi: 10.1038/s41586-022-05169-z (PMC9588640; doi:10.1038/s41586-022-05169-z)
Supplement: Supplementary file 8 — Source Data Fig. 5 [file 41586_2022_5169_MOESM8_ESM.xlsx]

## Sheet: cCol I and DDR1 patients 
Survival (%)
Survival days	cCol IhighDDR1high n = 46	cCol IlowDDR1low n = 16
192	0
184	0
199	1
200	0
197	1
194	0
216	1
211	0
238	0
399	0
463	0
308	1
556	0
343	1
1498	0
518	1
191	1
706	1
1152	1
408	1
1158	0
170	1
764	1
783	0
167	1
24	1
1052	1
476	1
1186	0
1176	0
46	1
604	1
1002	0
345	1
895	1
898	0
619	1
126	1
868	0
845	0
866	0
316	1
478	1
822	0
827	0
663	0
207		0
193		0
317		0
744		1
183		1
1476		0
1386		0
1036		0
496		0
668		0
1328		0
1116		0
1397		0
1024		1
597		0
606		0
0 = Survival
1 = Dead

## Sheet: cCol I and NRF2 patients
Survival (%)
Survival days	cCol IhighNRF2high n = 49	cCol IlowNRF2low n = 15
192	0
184	0
199	1
200	0
197	1
216	1
211	0
238	0
644	1
463	0
308	1
556	0
340	1
343	1
217	1
1498	0
518	1
1152	1
408	1
1192	1
1158	0
764	1
167	1
1249	1
24	1
1052	1
476	1
1186	0
1176	0
1045	0
46	1
604	1
1002	0
345	1
300	1
898	0
619	1
126	1
868	0
845	0
866	0
316	1
824	0
478	1
827	0
74	1
663	0
657	0
148	1
207		0
193		0
317		0
744		1
183		1
1386		0
1036		0
496		0
1328		0
1116		0
1397		0
1024		1
698		0
597		0
606		0
0 = Survival
1 = Dead

## Sheet: DDR1 and NRF2 patients
Survival (%)
Survival days	DDR1highNRF2high n = 41	DDR1lowNRF2low n = 18
192	0
184	0
199	1
200	0
197	1
216	1
211	0
238	0
463	0
308	1
556	0
343	1
1498	0
518	1
1152	1
408	1
1158	0
764	1
167	1
24	1
1052	1
476	1
1186	0
1176	0
46	1
604	1
1002	0
345	1
898	0
619	1
126	1
868	0
845	0
866	0
316	1
478	1
827	0
371	1
663	0
224	1
656	0
207		0
193		0
265		0
317		0
744		1
183		1
1403		0
1386		0
1036		0
496		0
1328		0
1116		0
1397		0
1024		1
597		0
606		0
441		1
1261		1
0 = Survival
1 = Dead
