# Supplementary material for: Collagenolysis-dependent DDR1 signalling dictates pancreatic cancer outcome
Source: Nature. 2022 Oct 5;610(7931):366–72. doi: 10.1038/s41586-022-05169-z (PMC9588640; doi:10.1038/s41586-022-05169-z)
Supplement: Supplementary file 9 — Source Data Fig. 6 [file 41586_2022_5169_MOESM9_ESM.xlsx]

## Sheet: Fig. 6a
Relative viable cells
WT								R/R
Paren.				E79Q				Paren.				E79Q					Comparision column	P value
Vehicle	7rh	ML120B	ML385	Vehicle	7rh	ML120B	ML385	Vehicle	7rh	ML120B	ML385	Vehicle	7rh	ML120B	ML385		A vs B	< 0.0001
1.0017	0.549313	0.51646	0.489117	2.02764	2.02959	2.01423	0.504966	0.550334	0.48662	0.509557	0.477353	2.16216	2.18241	2.15372	0.471227		A vs C	< 0.0001
1.01007	0.556863	0.577677	0.538702	2.02375	2.01986	2.02511	0.4653	0.530178	0.495193	0.518825	0.504924	2.18115	2.163	2.15773	0.455191		A vs D	< 0.0001
0.988233	0.579513	0.518297	0.580533	2.03931	2.03736	2.00139	0.44605	0.507704	0.518593	0.52091	0.495424	2.24487	2.16764	2.13325	0.475869		A vs E	< 0.0001
																	A vs I	< 0.0001
																	A vs M	< 0.0001
																	B vs F	< 0.0001
																	C vs G	< 0.0001
																	D vs H	0.1128
																	E vs F	0.8599
																	E vs G	0.1151
																	E vs H	< 0.0001
																	I vs J	0.1336
																	I vs K	0.368
																	I vs L	0.0667
																	I vs M	< 0.0001
																	J vs N	< 0.0001
																	K vs O	< 0.0001
																	L vs P	0.0699
																	M vs N	0.3849
																	M vs O	0.1413
																	M vs P	< 0.0001

## Sheet: Fig. 6b
OCR (pmol/min)
Time	R/R ECM Paren.			WT ECM Paren.			RR ECM E79Q			WT ECM E79Q
1.41	6.42	6.33	6.58	8.43	8.58	8.47	9.88	9.4	9.35	9.38	9.84	9.95
7.96	6.39	6.55	6.11	8.55	8.44	8.48	10.05	9.86	9.9	9.9	9.82	9.57
14.52	6.13	6.32	6.24	8.28	8.12	8.05	9.95	9.72	9.78	9.78	9.75	9.39
21.16	4.16	4.23	4.1	5.61	5.36	5.78	5.58	5.5	5.68	5.37	5.26	5.41
27.72	4.04	4.11	3.88	5.45	4.99	5.59	5.52	5.61	5.59	5.31	5.32	5.49
34.29	3.96	4.12	3.88	5.41	4.95	5.52	5.53	5.55	5.48	5.34	5.37	5.52
40.91	5.42	5.65	5.95	7.03	6.98	6.91	8.68	8.54	9.42	9.51	10.68	9.44
47.48	5.49	5.44	5.72	7.13	6.95	6.97	8.73	8.73	9.67	9.84	10.33	9.58
54.04	5.46	5.55	5.51	6.99	6.92	6.93	8.84	8.67	9.75	9.81	9.6	9.91
60.66	3.23	3.32	3.14	4.41	4.07	4.54	4.34	4.64	4.84	4.72	4.16	4.33
67.22	3.19	3.29	3.05	4.41	3.95	4.54	4.31	4.65	4.82	4.64	4.17	4.36
73.79	3.09	3.26	3	4.36	3.93	4.49	4.25	4.58	4.76	4.61	4.13	4.34

## Sheet: Fig. 6c
Tumor Volume (mm3)							Comparision column	P value
Paren.	NHE1KD	Paren. + WT	Paren. + R/R	NHE1KD + WT	NHE1KD + R/R		A vs B	< 0.0001
320	62.5	1859	90.75	80	144		A vs C	< 0.0001
405	87.5	1224	91.125	136.125	72		A vs D	< 0.0001
325.125	64	1267.5	80	64	61.25		B vs E	0.2512
361.25	75	1296	62.5	112.5	125		B vs F	0.2354
309.375	75	1331	60	64	72		C vs D	< 0.0001
							C vs E	< 0.0001
							D vs F	0.3442
							E vs F	0.876

## Sheet: Fig. 6e
P/B weight
Col IWT	Col Ir/r
0.0658899	0.062183
0.06824	0.069211
0.06749	0.067155
0.066328	0.068241
0.063211	0.06743
0.06577	0.06631
0.06834	0.06785
0.06745	0.06476
0.06621	0.06831

## Sheet: Fig. 6g
P/B weight												Comparision column	P value
Ctrl						CAE						A vs B	< 0.0001
Col IWT			Col Ir/r			Col IWT			Col Ir/r			A vs C	0.0005
Paren.	DDR1KD	DDR1KD + E79Q	Paren.	DDR1KD	DDR1KD + E79Q	Paren.	DDR1KD	DDR1KD + E79Q	Paren.	DDR1KD	DDR1KD + E79Q	A vs D	< 0.0001
0.0195759	0.0078675	0.0273684	0.0081058	0.00744417	0.0280971	0.0552659	0.0082713	0.0521327	0.00848536	0.00739827	0.0564103	A vs G	< 0.0001
0.019263	0.00834028	0.0285714	0.00861326	0.00726806	0.0250216	0.0513854	0.00869205	0.0501292	0.00760135	0.0075662	0.0513228	B vs C	< 0.0001
0.0188679	0.00738613	0.0243605	0.00776197	0.00747508	0.0234542	0.0512968	0.00754717	0.0601213	0.00745342	0.00697007	0.0543197	D vs E	0.2468
0.0203151	0.0088421	0.0243697	0.00745342	0.00704517	0.0268199	0.052605	0.00799327	0.0527677	0.00974989	0.00781893	0.0586207	E vs F	< 0.0001
0.018572	0.00795645	0.0227743	0.0070277	0.00784476	0.0281518	0.056191	0.00787402	0.05624	0.00800337	0.00829531	0.0556167	G vs H	< 0.0001
												G vs J	< 0.0001
												H vs I	< 0.0001
												J vs K	0.2034
												K vs L	< 0.0001

## Sheet: Fig. 6h
Tumor Volume (mm3)
WT			R/R
Vehicle	ML120B	Tige.	Vehicle	ML120B	Tige.
1171.88	500	288	480.2	451.25	387.2
1080	320	352	500	288	307.062
1219.68	405	378.45	274.625	433.5	473.062
1093.75	361.25	486	433.5	387.2	447.785
1275.75	352	336.2	361.25	379.312	530.16
