# Supplementary material for: Collagenolysis-dependent DDR1 signalling dictates pancreatic cancer outcome
Source: Nature. 2022 Oct 5;610(7931):366–72. doi: 10.1038/s41586-022-05169-z (PMC9588640; doi:10.1038/s41586-022-05169-z)
Supplement: Supplementary file 10 — Source Data Extended Data Fig. 1 [file 41586_2022_5169_MOESM10_ESM.xlsx]

## Sheet: Fig. 1d
Positive area (%) (NT)
Ctrl		CAE
Col IWT	Col Ir/r	Col IWT	Col Ir/r
2.1	4.2	5.2	8.89
2.5	4.1	5.5	7.58
2.8	3.9	4.8	7.63
1.9	4.1	4.2	8.12
1.8	3.7	4.6	8.42
2.1	3.3	3.7	8.31
1.9	4.2	3.8	8.56
2.3	3.5	4.1	7.64
2.4		3.6

## Sheet: Fig. 1e
Tumor area (%)
Ctrl		CAE
Col IWT	Col Ir/r	Col IWT	Col Ir/r
10.328	1.8402	86.5831	1.56912
13.3501	1.11426	81.9173	1.34184
11.5605	1.47951	92.6775	1.65124
8.74121	1.60705	99.2886	2.07884
10.1627	2.08164	96.9357	2.17003

## Sheet: Fig. 1g
Tumor #
Col IWT		Col Ir/r
Paren.	IKKaKD	Paren.	IKKaKD
9	17	2	3
8	18	4	2
10	20	2	1
12	18	0	0
13	20	1	3
10	15	2	4

## Sheet: Fig. 1h
Positive area (%) (NT)
Ctrl		CCl4
Col IWT	Col Ir/r	Col IWT	Col Ir/r
1.099	4.72067	5.24842	7.14217
2.188	4.811	4.714	8.155
2.56	4.533	4.633	10.233
2.78	4.268	4.152	11.251
1.366	4.174	5.022	7.215
2.745	4.155	4.338	7.985
