# Supplementary material for: Collagenolysis-dependent DDR1 signalling dictates pancreatic cancer outcome
Source: Nature. 2022 Oct 5;610(7931):366–72. doi: 10.1038/s41586-022-05169-z (PMC9588640; doi:10.1038/s41586-022-05169-z)
Supplement: Supplementary file 11 — Source Data Extended Data Fig. 2 [file 41586_2022_5169_MOESM11_ESM.xlsx]

## Sheet: Fig. 2b
Normalized H3
Vehicle				EIPA
WT	R/R	R/R Col ID	R/R Col ID + Col IWT	WT	R/R	R/R Col ID	R/R Col ID + Col IWT
0.971863	0.082364	0.931065	0.944103	0.085753	0.078739	0.092674	0.09149
1.03004	0.078932	1.01892	1.02734	0.081179	0.083303	0.082377	0.085772
0.998099	0.093803	1.00295	1.00225	0.082323	0.082162	0.075512	0.081198
			Column comparison	P value
			A vs B	<0.0001
			B vs C	<0.0001
			B vs D	<0.0001
			A vs E	<0.0001
			E vs F	0.4347
			F vs G	0.7029
			F vs H	0.2207
			G vs H	0.6739
			B vs F	0.4828
			D vs H	<0.0001

## Sheet: Fig. 2c
Normalized H3							Comparision column	P value
WT			R/R				A vs B	< 0.0001
Paren.	SDC1KD	NHE1KD	Paren.	SDC1KD	NHE1KD		A vs C	< 0.0001
0.915546	0.0964156	0.0984911	0.0992214	0.0772339	0.0969012		A vs D	< 0.0001
1.05058	0.0909061	0.0859356	0.0948842	0.0955262	0.101903		D vs E	0.0864
1.09222	0.0881514	0.0806344	0.0927078	0.0697815	0.0907643		D vs F	0.3389
0.941653	0.0953137	0.0765608	0.105531	0.0934937	0.0796566

## Sheet: Fig. 2d
Normalized H3											Comparision column	P value
WT					R/R						A vs B	< 0.0001
Vehicle	EIPA	IPI549	MBQ	MRT	Vehicle	EIPA	IPI549	MBQ	MRT		A vs C	< 0.0001
0.956644	0.051284	0.04762	0.048797	1.72173	0.06355	0.054765	0.058428	0.051718	0.050698		A vs D	< 0.0001
0.983136	0.046298	0.049986	0.057762	1.7374	0.062609	0.065352	0.049098	0.043834	0.055341		A vs E	< 0.0001
1.06022	0.04402	0.054419	0.0500145	1.8071	0.061668	0.063666	0.058382	0.0581671	0.060529		A vs F	< 0.0001
											F vs G	0.7062
											F vs H	0.0812
											F vs I	0.053
											F vs J	0.0704

## Sheet: Fig. 2e
Normalized H3									Comparision column	P value
WT				R/R					A vs B	< 0.0001
Vehicle	EIPA	MBQ	MRT	Vehicle	EIPA	MBQ	MRT		A vs C	< 0.0001
1.01557	0.155259	0.191901	1.5922	0.283049	0.279641	0.314794	0.258716		A vs D	< 0.0001
1.04546	0.226629	0.156075	1.50738	0.259462	0.342617	0.28826	0.215898		A vs E	< 0.0001
0.93897	0.199128	0.176936	1.63881	0.191468	0.305627	0.24049	0.267921		E vs F	0.1216
									E vs G	0.3559
									E vs H	0.9328

## Sheet: Fig. 2f
Relative L-amino acids (AA) levels
WT				R/R					Column comparision	P value
Vehicle	MRT	EIPA	MRT + EIPA	Vehicle	MRT	EIPA	MRT + EIPA		A vs B	0.0005
1.00937	1.56381	0.850007	0.583501	0.84465	0.586179	0.745547	0.586179		A vs C	0.0019
1.00268	1.5223	0.779028	0.536628	0.776349	0.596893	0.717423	0.60225		A vs D	< 0.0001
0.987947	1.40445	0.760279	0.574126	0.745547	0.535289	0.600911	0.590197		A vs E	0.0021
									E vs F	0.0035
									E vs G	0.1302
									E vs H	0.0027
									B vs F	< 0.0001
									C vs G	0.1054
									D vs H	0.1362

## Sheet: Fig. 2g
Normalized ATP
CM	LG
Plastic					WT ECM				R/R ECM
Vehicle	Vehicle	EIPA	MRT	EIPA + MRT	Vehicle	EIPA	MRT	EIPA + MRT	Vehicle	EIPA	MRT	EIPA + MRT
0.98946	0.428627	0.381312	0.400114	0.318175	0.822682	0.320429	1.25529	0.256578	0.356594	0.366054	0.258465	0.254006
1.02021	0.436708	0.381643	0.401736	0.328955	0.835559	0.355025	1.25298	0.263729	0.358612	0.355634	0.243408	0.240616
0.990334	0.429223	0.38156	0.399516	0.321115	0.825091	0.348322	1.30492	0.255206	0.366682	0.349262	0.246899	0.253343
				Comparision column	P value
				A vs B	< 0.0001
				B vs C	< 0.0001
				B vs D	0.0003
				B vs E	< 0.0001
				B vs F	< 0.0001
				D vs H	< 0.0001
				F vs G	< 0.0001
				F vs H	< 0.0001
				F vs I	< 0.0001
				F vs J	< 0.0001
				H vs L	< 0.0001
				G vs K	0.2491
				I vs M	0.1459

## Sheet: Fig. 2h
Normalized ATP									Comparision column	P value
Vehicle				EIPA					A vs B	< 0.0001
WT	R/R	R/R Col ID	R/R Col ID + Col IWT	WT	R/R	R/R Col ID	R/R Col ID + Col IWT		B vs C	< 0.0001
0.995718	0.551303	0.982629	0.996241	0.520101	0.566318	0.540595	0.578272		B vs D	< 0.0001
0.98298	0.531082	0.995377	1.00262	0.538182	0.53763	0.520376	0.554886		C vs D	0.9831
1.0213	0.554496	0.999626	0.978166	0.556263	0.527005	0.533146	0.521933		A vs E	< 0.0001
									E vs F	0.7453
									F vs G	0.403
									F vs H	0.7097
									G vs H	0.307
									C vs G	< 0.0001
									D vs H	< 0.0001

## Sheet: Fig. 2i
Relative L-AA levels									Comparision column	P value
WT				R/R					A vs B	0.0095
Vehicle	MRT	EIPA	EIPA + MRT	Vehicle	MRT	EIPA	EIPA + MRT		A vs C	0.0002
0.964761	1.25308	0.7396	0.508947	0.725871	0.506201	0.735481	0.515812		A vs D	< 0.0001
1.02517	1.43019	0.714887	0.570729	0.703904	0.541897	0.695666	0.537779		A vs E	0.0002
1.01007	1.54963	0.747838	0.554254	0.687428	0.539152	0.717633	0.550135		E vs F	0.0004
									E vs G	0.547
									E vs H	0.0003
									B vs F	0.0005
									C vs G	0.305
									D vs H	0.657

## Sheet: Fig. 2j
Relative L-AA levels									Comparision column	P value
Vehicle				EIPA					A vs B	< 0.0001
WT	R/R	R/R Col ID	R/R Col ID + Col IWT	WT	R/R	R/R Col ID	R/R Col ID + Col IWT		B vs C	< 0.0001
0.978433	0.711377	1.00741	0.965344	0.687184	0.700926	0.70479	0.692033		B vs D	< 0.0001
0.996919	0.695481	0.970438	1.01949	0.696452	0.718151	0.684919	0.713244		C vs D	0.9059
1.02465	0.699455	0.987603	0.987794	0.712341	0.698276	0.71009	0.715896		A vs E	< 0.0001
									E vs F	0.5005
									F vs G	0.5854
									F vs H	0.9028
									G vs H	0.544
									C vs G	< 0.0001
									D vs H	< 0.0001
