# Supplementary material for: Collagenolysis-dependent DDR1 signalling dictates pancreatic cancer outcome
Source: Nature. 2022 Oct 5;610(7931):366–72. doi: 10.1038/s41586-022-05169-z (PMC9588640; doi:10.1038/s41586-022-05169-z)
Supplement: Supplementary file 12 — Source Data Extended Data Fig. 3 [file 41586_2022_5169_MOESM12_ESM.xlsx]

## Sheet: Fig. 3a
Relative MP in CK18 positive cells
KPC	KPC& Fibro WT	KPC& Fibro RR
0.870997	3.71372	0.423699
0.83355	3.87144	0.39881
0.835114	4.30641	0.395992
1.02143	3.52654	0.306924
1.13752	3.8466	0.304416
1.3014	3.95098	0.386326

## Sheet: Fig. 3b
Relative MP in EpCAM positive cells
Col IWT	Col Ir/r
0.944836	0.023745
0.870799	0.026065
1.03214	0.026205
1.15222	0.019018

## Sheet: Fig. 3c
Relative mRNA									Col IWT vs Col Ir/r
	Col IWT				Col Ir/r				P value
Pik3ca	0.816693	1.21311	0.987153	1.02248	0.352051	0.346472	0.402566	0.608611	0.0013
Pik3cg	0.853584	0.668057	1.67758	1.04534	0.357642	0.333561	0.453037	0.584792	0.0323
Egf	0.977718	1.07773	1.0238	0.92696	0.0570598	0.0169077	0.0434044	0.214191	< 0.0001
Nfe2l2	0.755458	0.735495	1.48466	1.21222	0.709933	0.747919	0.455263	0.714834	0.0924
Nhe1	1.05015	1.05116	1.03003	0.879487	0.462135	0.606171	0.389932	0.468907	0.0001
Sdc1	0.88499	1.18351	1.1076	0.861998	0.587938	0.302984	0.297171	0.380297	0.0011
Cdc42	0.954643	1.01534	1.0302	1.00145	0.786276	0.656397	0.562753	0.681213	0.0005

## Sheet: Fig. 3e
Relative Mito. in EpCAM positive cells
Col IWT	Col Ir/r
1.00601	0.399885
0.980392	0.384805
0.967567	0.324041
1.04603	0.246552

## Sheet: Fig. 3f
Relative MP
R:W 0:10	2:8	4:6	6:4	8:2	10:0
1.09373	0.802886	1.01186	0.043215	0.0533336	0.0811599
0.927542	0.999286	0.906531	0.0574795	0.058393	0.0742033
0.8565	0.977292	0.928244	0.0737817	0.0765925	0.0693548
0.983827	0.897959	0.991345	0.0686521	0.0742033	0.0570579
1.10813	0.925855	0.855517	0.0718845	0.084322	0.0460257
1.03027	1.0463	0.929017	0.0696359	0.0456744	0.0492581
Relative Mito.
R:W 0:10	2:8	4:6	6:4	8:2	10:0
1.01923	1.0137	0.972253	0.409929	0.35084	0.337634
0.979041	1.02452	0.97913	0.371598	0.368044	0.358353
0.957519	1.03162	1.00032	0.395921	0.388535	0.349579
0.970763	0.995023	0.901296	0.380474	0.341047	0.384485
1.02717	0.995723	1.01904	0.393246	0.30702	0.322747
1.04628	0.896011	1.01732	0.403243	0.294897	0.281551

## Sheet: Fig. 3g
Relative MP
R:KO 0:10	2:8	4:6	6:4	8:2	10:0
0.860431	1.05256	0.135169	0.135169	0.0833643	0.146715
0.974123	1.06988	0.14125	0.0853657	0.0924474	0.0853657
1.06826	1.05087	0.0975278	0.104302	0.1354	0.0930632
0.963424	0.854273	0.139325	0.0752819	0.0710483	0.0732806
1.01592	0.97574	0.112384	0.0985285	0.106226	0.133937
1.11784	0.854273	0.071818	0.135246	0.137093	0.084288
Relative Mito.
R:KO 0:10	2:8	4:6	6:4	8:2	10:0
0.819862	1.2757	0.456776	0.504196	0.311108	0.3042
1.00313	1.1127	0.500256	0.451317	0.311532	0.311302
1.09731	1.01297	0.496793	0.498171	0.297345	0.488843
0.881256	0.926627	0.312062	0.315931	0.503207	0.50015
0.92463	0.842088	0.491599	0.311302	0.452466	0.443791
1.27381	0.822565	0.311302	0.315507	0.498048	0.507942
