# Supplementary material for: Collagenolysis-dependent DDR1 signalling dictates pancreatic cancer outcome
Source: Nature. 2022 Oct 5;610(7931):366–72. doi: 10.1038/s41586-022-05169-z (PMC9588640; doi:10.1038/s41586-022-05169-z)
Supplement: Supplementary file 13 — Source Data Extended Data Fig. 4 [file 41586_2022_5169_MOESM13_ESM.xlsx]

## Sheet: Fig. 4c
Relative MP
Paren.		NRF2D (KO)
WT	R/R	WT	R/R
0.985	0.247701	0.319069	0.307666
1.10157	0.281603	0.300438	0.229681
0.895816	0.288119	0.281603	0.219296
1.07439	0.232939	0.249533	0.236095
0.94896	0.318458	0.238742	0.286592
0.994265	0.229681	0.256253	0.25218
Relative Mito.
Paren.		NRF2D (KO)
WT	R/R	WT	R/R
1.08086	0.577845	0.556225	0.576324
0.978532	0.535608	0.58794	0.575625
1.15244	0.58791	0.58417	0.58721
0.911908	0.571033	0.570942	0.594478
0.936204	0.596242	0.568601	0.530013
0.940066	0.588062	0.595633	0.601411

## Sheet: Fig. 4d
Relative MP
Plastic		WT ECM		RR ECM
Paren.	NRF2KD	Paren.	NRF2KD	Paren.	NRF2KD
1.0275	0.0502092	6.73879	0.177525	0.36581	0.1578
1.40765	0.156007	4.80036	0.0896593	0.216975	0.116557
1.13509	0.190078	6.66527	0.0466228	0.159593	0.193664
0.654513	0.229528	4.76091	0.229528	0.0573819	0.200837
0.857143	0.238494	3.93784	0.358637	0.138075	0.37119
0.918111	0.385535	5.59833	0.152421	0.188284	0.0520024

## Sheet: Fig. 4e
Relative cleaved Col I (3/4 Col I)
WT			R/R
Paren.	DDR1D	DDR1D + E79Q	Paren	DDR1D	DDR1D + E79Q
0.828895	0.0262983	0.666445	0	0	0
1.05027	0.0332889	1.09454	0	0	0
1.08722	0.0176431	1.23569	0	0	0
0.854194	0.0679095	0.963382	0	0	0
1.27563	0.0585885	0.920772	0	0	0
0.903795	0.0133156	1.1528	0.0043276	0	0
Relative MP
WT			R/R
Paren.	DDR1D	DDR1D + E79Q	Paren.	DDR1D	DDR1D + E79Q
0.835575	0.103207	0.693132	0.0729276	0.0129009	1.24414
1.18326	0.101821	0.938143	0.0958507	0.0695158	1.16098
0.95243	0.107579	1.17196	0.125598	0.0832697	0.93729
0.827899	0.0951044	1.37251	0.102888	0.087641	0.841439
1.15373	0.0832697	0.815744	0.0726077	0.116215	0.962879
1.04711	0.131675	0.744949	0.0928654	0.133381	0.837921

## Sheet: Fig. 4f
Relative MP
Paren.	DDR1KD	DDR1KD + E79Q
1.04379	0.0225814	0.855674
0.944185	0.118754	1.14964
0.844383	0.190531	0.971202
1.18956	0.0961726	0.999227
1.13572	0.132464	1.02181
0.842367	0.180651	1.18189
NRF2 nucleus localization (%)
Paren.	DDR1KD	DDR1KD + E79Q
100	0	100
85.7143	7.69231	88.2353
84.6154	7.69231	87.5
100	0	86.6667
83.3333	13.3333	93.3333
86.6667	7.69231	100

## Sheet: Fig. 4g
Relative MP
WT	R/R	R/R
Paren.		E79Q
0.865599	0.0239645	0.773575
1.12993	0.171586	1.11555
0.867037	0.0730918	0.906818
1.14766	0.0395415	1.29121
1.20134	0.165116	1.12178
0.788433	0.135639	1.26772
