# Supplementary material for: Collagenolysis-dependent DDR1 signalling dictates pancreatic cancer outcome
Source: Nature. 2022 Oct 5;610(7931):366–72. doi: 10.1038/s41586-022-05169-z (PMC9588640; doi:10.1038/s41586-022-05169-z)
Supplement: Supplementary file 14 — Source Data Extended Data Fig. 5 [file 41586_2022_5169_MOESM14_ESM.xlsx]

## Sheet: Fig. 5f
Positive areas in tumor (%)
DDR1		p65		p62		NRF2		NHE1		SDHB
Col IWT	Col Ir/r	Col IWT	Col Ir/r	Col IWT	Col Ir/r	Col IWT	Col Ir/r	Col IWT	Col Ir/r	Col IWT	Col Ir/r
4.91999	1.52735	4.46555	0.111384	7.91623	1.07355	14.7168	3.1794	7.12687	1.51997	7.40645	3.433
4.38258	0.306765	10.8065	0.232624	13.7478	1.03893	13.7467	3.47379	5.6784	1.63851	9.11832	3.42967
6.20929	0.758571	5.45663	0.14052	8.9332	0.94452	15.7983	1.97966	7.73491	1.15555	11.5558	2.24277
5.28976	0.579284	7.05044	0.288257	10.1019	1.3335	10.7762	1.58155	6.52153	1.08631	12.1608	4.45549
4.04474	0.63091	9.91882	0.141614	6.34711	1.26579	15.7143	1.17049	7.97432	0.959657	15.7267	3.36778
3.89144	0.619645	6.20403	0.112074	6.45777	1.20593	10.9229	1.19294	8.13754	1.04425	14.655	2.65637

## Sheet: Fig. 5g
Positive areas in tumor (%)
DDR1		p65		p62		NRF2		NHE1		SDHB
Col IWT	Col Ir/r	Col IWT	Col Ir/r	Col IWT	Col Ir/r	Col IWT	Col Ir/r	Col IWT	Col Ir/r	Col IWT	Col Ir/r
19.5097	6.99521	14.8923	1.53118	20.6135	3.56816	14.3106	2.209	13.5016	1.30818	7.38434	3.34293
20.485	6.33413	10.218	0.426285	23.0392	1.95149	24.2707	2.03235	14.7119	1.5957	9.05037	2.30107
16.5658	4.07576	17.5841	2.41781	18.8005	4.19061	24.66	1.88246	14.2956	1.46497	11.7628	0.923969
11.7417	6.72165	13.958	1.44098	13.7968	5.75387	25.6608	1.1943	14.785	1.26226	12.3925	1.07053
19.3953	5.89329	15.7085	1.37948	20.58	5.08857	14.5007	1.40192	15.0506	1.08857	12.0984	1.32779
18.7584	4.45442	18.3296	1.20144	22.7159	3.28124	17.2259	1.32572	16.9182	1.02799	15.3703	2.80815
