# Supplementary material for: Collagenolysis-dependent DDR1 signalling dictates pancreatic cancer outcome
Source: Nature. 2022 Oct 5;610(7931):366–72. doi: 10.1038/s41586-022-05169-z (PMC9588640; doi:10.1038/s41586-022-05169-z)
Supplement: Supplementary file 15 — Source Data Extended Data Fig. 6 [file 41586_2022_5169_MOESM15_ESM.xlsx]

## Sheet: Fig. 6a
Relative MP
WT ECM	WT Col ID ECM	R/R ECM	R/R Col ID ECM
0.942109	0.956531	0.102174	0.723746
1.30449	1.06947	0.137518	0.850701
1.04306	1.04266	0.0879545	1.1036
0.796669	1.11538	0.118017	1.23644
1.05383	0.66037	0.103392	0.996344
0.859842	1.23868	0.0721105	1.03738
Relative Mito.
WT ECM	WT Col ID ECM	R/R ECM	R/R Col ID ECM
1.036	1.14709	0.383211	0.798228
0.785706	1.04611	0.407651	1.19724
1.19584	0.951499	0.476955	0.767761
1.0192	0.862241	0.488137	1.09727
1.08549	0.916613	0.54753	1.01853
0.877776	1.08549	0.466978	0.930808

## Sheet: Fig. 6c
Relative MP
Paren.	DDR1D
0.952632	0.0824486
1.12217	0.0928057
0.979174	0.0884253
0.923974	0.0916549
1.04499	0.0782909
0.977058	0.081669
Relative Mito.
Paren.	DDR1D
1.04907	0.307589
1.14263	0.416896
1.01587	0.392135
0.940226	0.484642
0.899389	0.443674
0.952814	0.440604

## Sheet: Fig. 6e
Symbol	R/R			WT
Nrf1	5.74	5.81	5.79	5.71	5.7	5.74
Tfam	5.76	5.77	5.66	6.01	5.96	5.91
Tfb1m	3.5	3.43	3.41	3.89	3.66	3.81
Tfb2m	4.73	4.73	4.72	4.88	4.8	4.68
Yy1	7.49	7.42	7.45	7.51	7.51	7.54
Gabpa	6.21	6.17	6.15	6.01	6	6.04
Ppargc1a	3.81	3.89	3.69	3.56	3.9	3.7
Rxra	5.08	5.1	5.22	4.81	4.79	4.8
Rxrb	5.54	5.56	5.66	5.5	5.47	5.52
Ddr1	6.83	6.76	6.9	6.66	6.62	6.62
Normalized read counts (RNAseq) from n=3 biological replicates are shown.

## Sheet: Fig. 6g
Relative MP
Paren. & Vehicle	Paren. & Iloma.	E79Q & Iloma.
0.788426	0.0570764	1.3234
0.984798	0.12443	1.23971
1.14043	0.093598	1.0316
1.23971	0.14627	1.39865
0.897623	0.161686	1.20925
0.94901	0.0836876	1.14043
Relative Mito.
Paren. & Vehicle	Paren. & Iloma.	E79Q & Iloma.
0.950542	0.370439	1.30236
1.39895	0.537315	1.36369
0.782636	0.449281	0.87899
0.862825	0.491911	0.958624
1.04816	0.516396	0.925344
0.956881	0.570515	0.790719

## Sheet: Fig. 6i
Relative MP
WT ECM	R/R ECM
1.07204	0.186365
1.07781	0.220923
1.13773	0.232264
0.965395	0.157265
0.862965	0.177881
0.884061	0.234243
Relative Mito.
WT ECM	R/R ECM
1.0361	0.30721
0.878243	0.537108
1.17678	0.448739
0.94103	0.361551
0.851318	0.453226
1.11653	0.534861

## Sheet: Fig. 6m
Relative NRF2 loading (IP/Input)
IgG				NRF2
WT		R/R		WT		R/R
Paren.	NRF2D	Paren.	E79Q	Paren.	NRF2D	Paren.	E79Q
0.172944	0.2239	0.234178	0.259379	0.717747	0.233545	0.26722	0.990536
0.22558	0.214013	0.235016	0.246742	0.735302	0.224788	0.250011	1.0731
0.221171	0.226646	0.224994	0.240869	0.687394	0.213939	0.234628	1.04194
