# Supplementary material for: Collagenolysis-dependent DDR1 signalling dictates pancreatic cancer outcome
Source: Nature. 2022 Oct 5;610(7931):366–72. doi: 10.1038/s41586-022-05169-z (PMC9588640; doi:10.1038/s41586-022-05169-z)
Supplement: Supplementary file 16 — Source Data Extended Data Fig. 7 [file 41586_2022_5169_MOESM16_ESM.xlsx]

## Sheet: Fig. 7c
Positive areas (%)
CD45		CD68		CD163
cCol Ihigh	cCol Ilow	cCol Ihigh	cCol Ilow	cCol Ihigh	cCol Ilow
2.889	0.362	7.036	1.574	6.894	2.024
4.963	1.526	7.21	1.548	10.699	4.043
0.964	0.355	4.56	0.609	3.92	0.927
7.468	3.588	3.546	1.824	2.204	1.586
2.649	0.779	2.675	1.496	3.753	3.461
4.92	1.076	7.029	0.404	2.463	0.415
7.108	0.663	0.742	0.91	3.371	1.082
9.021	0.384	1.566	0.3657	1.188	0.401
3.485	0.757	1.409	1.668	3.777	0.184
1.104	0.623	0.268	1.229	3.479	5.217
4.347	1.549	0.283	1.452	2.026	5.026
1.517	2.172	1.236	0.696	2.669	0.511
2.756	1.75	0.51	1.487	8.165	1.593
1.128	0.128	0.613	0.236	6.285	4.407
4.347	1.781	3.436	1.452	4.813	6.17
6.824	1.054	2.751	1.601	3.136	3.894
