# Supplementary material for: Collagenolysis-dependent DDR1 signalling dictates pancreatic cancer outcome
Source: Nature. 2022 Oct 5;610(7931):366–72. doi: 10.1038/s41586-022-05169-z (PMC9588640; doi:10.1038/s41586-022-05169-z)
Supplement: Supplementary file 17 — Source Data Extended Data Fig. 8 [file 41586_2022_5169_MOESM17_ESM.xlsx]

## Sheet: Fig. 8a
BrdU (%)						Comparision column	P value
R:W 0:10	2:8	4:6	6:4	8:2	10:0	A vs B	0.6527
100	100	100	22.2222	0	0	A vs C	0.1633
90.9091	100	80	0	10	10	A vs D	< 0.0001
100	80	81.8182	0	0	0	A vs E	< 0.0001
90.9091	100	80	10	0	0	A vs F	< 0.0001
90	90	90	0	0	0
100	90.9091	100	0	0	0

## Sheet: Fig. 8b
Relative viable cells
	Plastic Vehicle			WT ECM Vehicle			WT ECM EIPA			WT ECM IPI549			WT ECM MBQ			R/R Vehicle			R/R ECM EIPA			R/R ECM IPI549			R/R ECM MBQ
Paren.	0.989496	0.990205	1.0203	1.57405	1.6241	1.59633	0.882235	0.87355	0.868027	0.867427	0.870098	0.865168	0.867533	0.870272	0.86465	0.8672	0.862895	0.879393	0.871582	0.866359	0.860471	0.863525	0.863709	0.864725	0.870297	0.866481	0.864648
IKKaKD	0.482727	0.489133	0.49055	2.24848	2.30956	2.30205	0.41913	0.424388	0.425239	0.423705	0.426115	0.423628	0.423787	0.419026	0.424038	0.43512	0.425711	0.437773	0.425222	0.429849	0.435572	0.430202	0.425344	0.435402	0.428658	0.42676	0.428761
	Comparision					P value
	Paren. Plastic vehicle vs Paren. WT vehicle					0.0002
	Paren. WT vehicle vs Paren WT EIPA					0.0005
	Paren. WT vehicle vs Paren. WT IPI549					0.0004
	Paren. WT vehicle vs Paren. WT MBQ					0.0005
	Paren. WT vehicle vs Paren. R/R vehicle					0.0002
	Paren. WT vehicle vs IKKaKD WT vehicle					0.0001
	Paren. R/R vehicle vs Paren. R/R EIPA					0.7795
	Paren. R/R vehicle vs Paren. R/R IPI549					0.823
	Paren. R/R vehicle vs Paren. R/R MBQ					0.3361
	Paren. plastic vehicle vs IKKaKD plastic vehicle					< 0.0001
	Paren. plastic vehicle vs IKKaKD WT vehicle					< 0.0001
	IKKaKD WT vehicle vs IKKaKD WT EIPA					< 0.0001
	IKKaKD WT vehicle vs IKKaKD WT IPI549					< 0.0001
	IKKaKD WT vehicle vs IKKaKD WT MBQ					< 0.0001
	IKKaKD WT vehicle vs IKKaKD R/R vehicle					< 0.0001
	IKKaKD R/R vehicle vs IKKaKD R/R EIPA					0.4705
	IKKaKD R/R vehicle vs IKKaKD R/R IPI549					0.5609
	IKKaKD R/R vehicle vs IKKaKD R/R MBQ					0.8311

## Sheet: Fig. 8c
Relative viable cells
	Plastic vehicle			WT ECM vehicle			WT ECM EIPA			WT ECM IPI549			WT ECM MBQ			R/R vehicle			R/R ECM EIPA			R/R ECM IPI549			R/R ECM MBQ
Paren.	1	1.03304	0.966963	1.76304	1.73918	1.7536	0.891882	0.890236	0.865662	0.873874	0.816452	0.888864	0.895637	0.858404	0.88229	0.882456	0.83552	0.865284	0.867679	0.885799	0.86505	0.858691	0.854335	0.75726	0.86227	0.86471	0.8874
IKKaKD	0.489858	0.485925	0.460492	2.82181	2.35325	2.67026	0.385626	0.381645	0.393963	0.378458	0.385908	0.395348	0.388982	0.389361	0.381116	0.39415	0.38921	0.38147	0.384488	0.387372	0.392237	0.381713	0.379244	0.379769	0.38581	0.37416	0.38177
	Comparision					P value
	Paren. Plastic vehicle vs Paren. WT vehicle					< 0.0001
	Paren. WT vehicle vs Paren WT EIPA					< 0.0001
	Paren. WT vehicle vs Paren. WT IPI549					< 0.0001
	Paren. WT vehicle vs Paren. WT MBQ					< 0.0001
	Paren. WT vehicle vs Paren. R/R vehicle					< 0.0001
	Paren. WT vehicle vs IKKaKD WT vehicle					0.0034
	Paren. R/R vehicle vs Paren. R/R EIPA					0.482
	Paren. R/R vehicle vs Paren. R/R IPI549					0.3526
	Paren. R/R vehicle vs Paren. R/R MBQ					0.5491
	Paren. plastic vehicle vs IKKaKD plastic vehicle					< 0.0001
	Paren. plastic vehicle vs IKKaKD WT vehicle					< 0.0001
	IKKaKD WT vehicle vs IKKaKD WT EIPA					< 0.0001
	IKKaKD WT vehicle vs IKKaKD WT IPI549					< 0.0001
	IKKaKD WT vehicle vs IKKaKD WT MBQ					< 0.0001
	IKKaKD WT vehicle vs IKKaKD R/R vehicle					< 0.0001
	IKKaKD R/R vehicle vs IKKaKD R/R EIPA					0.9577
	IKKaKD R/R vehicle vs IKKaKD R/R IPI549					0.0998
	IKKaKD R/R vehicle vs IKKaKD R/R MBQ					0.2006

## Sheet: Fig. 8d
Relative viable cells
Plastic vehicle	WT vehicle	WT EIPA	R/R vehicle	R/R EIPA
0.970284	2.68032	0.863575	0.857722	0.842864
0.939217	2.85592	0.860873	0.873931	0.846916
1.0905	2.54525	0.816299	0.802341	0.826655

## Sheet: Fig. 8e
Relative viable cells
Plastic vehicle	WT vehicle	WT EIPA	R/R vehicle	R/R EIPA
0.983824	1.59452	0.887671	0.876031	0.875549
1.00231	1.54418	0.875028	0.867481	0.872118
1.01387	1.59325	0.860036	0.877295	0.862544

## Sheet: Fig. 8f
Relative viable cells
Paren.						E79Q
Plastic vehicle	Plastic EIPA	WT vehicle	WT EIPA	RR vehicle	RR EIPA	Plastic vehicle	Plastic EIPA	WT vehicle	WT EIPA	RR vehicle	RR EIPA
0.994176	0.953146	1.49151	0.910008	0.828469	0.89135	1.10337	0.773605	2.17598	0.713876	2.13549	0.789128
1.01456	0.789553	1.49713	0.817183	0.836035	0.781826	1.07501	0.795282	2.19899	0.759484	2.14553	0.800368
0.991264	0.798553	1.5131	0.874112	0.894332	0.815225	1.14096	0.745702	2.06509	0.773689	2.18766	0.759484
	Comparision column	P value
	A vs B	0.0463
	A vs C	< 0.0001
	C vs D	< 0.0001
	E vs F	0.575
	A vs G	0.0065
	G vs H	0.0002
	A vs I	< 0.0001
	I vs J	< 0.0001
	I vs K	0.84
	A vs K	< 0.0001
	K vs L	< 0.0001

## Sheet: Fig. 8g
Relative viable cells
1305 WT ECM
Vehicle	0.5	1	2	4	8	10	20	mM
0.997308	1.0017	0.926828	0.754894	0.349081	0.346014	0.324548	0.245839
1.00497	1.01678	0.946658	0.751061	0.359303	0.354141	0.327615	0.261683
0.997717	0.998535	0.957545	0.729952	0.343459	0.346474	0.335281	0.264749
1305 R/R ECM
Vehicle	0.5	1	2	4	8	10	20	mM
0.988174	0.987091	0.988955	0.988174	0.873138	0.497304	0.31991	0.25695
1.00182	0.982461	0.980837	0.944036	0.889555	0.515945	0.307643	0.24757
1.01	0.994728	0.988174	0.934835	0.880475	0.4955	0.306079	0.254365
1305 DDR1KD WT ECM
Vehicle	0.5	1	2	4	8	10	20	mM
1.00141	1.003	0.998767	1.00161	0.999163	0.524853	0.335367	0.265334
1.00372	0.995199	0.998833	0.997577	1.00029	0.501993	0.331204	0.267382
0.994869	0.99467	0.992556	0.997908	1.01462	0.521814	0.331072	0.264475
KPC WT ECM
Vehicle	0.5	1	2	4	8	10	20	mM
0.972349	0.929396	0.813058	0.750082	0.450818	0.248714	0.240086	0.248058
1.02327	0.904731	0.925223	0.724526	0.533582	0.250543	0.255561	0.239617
1.00438	0.92813	0.800116	0.710271	0.512153	0.250309	0.234928	0.262876
KPC R/R ECM
Vehicle	0.5	1	2	4	8	10	20	mM
1.00597	0.988843	0.993366	1.00869	1.00573	0.436524	0.318738	0.303359
0.999518	0.991074	1.00199	1.00566	0.979133	0.440866	0.324227	0.302636
0.994512	1.00042	0.973464	1.0099	0.979193	0.443882	0.310838	0.320548
KPC DDR1KD WT ECM
Vehicle	0.5	1	2	4	8	10	20	mM
0.990503	0.978986	0.98141	1.00869	0.967711	0.440695	0.316428	0.306122
1.00141	0.996565	0.996565	1.00566	1.01705	0.445545	0.314609	0.306668
1.00808	1.00384	1.01596	1.0099	0.993716	0.440695	0.295817	0.321216

## Sheet: Fig. 8h
Mito. ATP production rate (pmol ATP/min)
WT ECM Paren.	R/R ECM Paren.	WT ECM E79Q	R/R ECM E79Q
46.5746	28.5912	105.354	86.1037
54.4583	30.1158	105.997	104.713
44.883	27.679	98.4109	101.537
		Comparision column	P value
		A vs B	0.0028
		A vs C	0.0001
		A vs D	0.0016
		B vs D	0.0003
		C vs D	0.405

## Sheet: Fig. 8i
Tumor #
Col IWT			Col Ir/r
Paren. Vehicle	Paren. EIPA	NHE1KD Vehicle	Paren.Vehicle	NHE1KD Vehicle
7	1	1	2	1
10	1	0	1	2
9	3	1	1	0
9	1	2	0	0
	5

## Sheet: Fig. 8j
Positive area (%)
Paren.	NHE1KD	Paren. + WT	NHE1KD + WT	Paren. + R/R	NHE1KD + R/R
9.73	8.15	14.94	16.21	19.94	20.21
8.56	8.38	15.32	15.34	20.66	20.74
8.12	9.79	15.69	15.98	19.88	22.81
8.33	8.36	14.82	16.32	20.58	20.74
9.08	8.51	14.78	15.87	20.16	20.62
