# Supplementary material for: Collagenolysis-dependent DDR1 signalling dictates pancreatic cancer outcome
Source: Nature. 2022 Oct 5;610(7931):366–72. doi: 10.1038/s41586-022-05169-z (PMC9588640; doi:10.1038/s41586-022-05169-z)
Supplement: Supplementary file 18 — Source Data Extended Data Fig. 9 [file 41586_2022_5169_MOESM18_ESM.xlsx]

## Sheet: Fig. 9c
Positive areas in tumor (%)
	Col IWT					Col Ir/r
CD45	8.7379	7.89882	8.60237	7.67735	6.85226	4.14628	4.51492	5.07226	4.3891	4.45564
F4/80	5.29413	5.39293	5.71939	4.53822	5.00149	4.24301	4.00444	4.02303	4.32839	4.2789
CD4	5.72907	4.36813	5.84528	5.04376	4.9588	1.57929	1.58904	2.03101	1.71274	1.59547
CD8	3.39977	3.14943	4.75471	4.17107	3.49528	2.90681	3.82197	4.3187	5.3193	4.18541
Ki67	4.11414	3.88191	4.27523	4.3439	4.40054	0.58831	0.454946	0.856749	0.669973	0.663539

## Sheet: Fig. 9e
Tumor area (%)
Ctrl						CAE
Col IWT			Col Ir/r			Col IWT			Col Ir/r
Paren.	DDR1KD	DDR1KD + E79Q	Paren.	DDR1KD	DDR1KD + E79Q	Paren.	DDR1KD	DDR1KD + E79Q	Paren.	DDR1KD	DDR1KD + E79Q
16.7674	1.92772	39.4914	3.16981	3.34979	51.2358	94.1637	3.33565	93.5056	2.01825	1.44983	94.1089
16.0395	1.46479	34.135	1.62556	3.21936	33.1891	95.7504	3.08996	90.4871	1.62296	1.59884	95.7033
10.4505	1.5979	37.5088	1.78097	2.00149	37.5527	92.6709	2.15737	97.1325	1.7036	2.36753	85.9038
11.8616	1.80088	48.0162	2.10127	1.62367	32.554	82.107	1.59171	83.4345	1.5995	1.80834	97.3879
9.69348	1.68871	31.4581	1.4289	1.40175	36.4786	87.5164	1.34474	80.8317	1.86431	3.08884	82.5937
