# Supplementary material for: Collagenolysis-dependent DDR1 signalling dictates pancreatic cancer outcome
Source: Nature. 2022 Oct 5;610(7931):366–72. doi: 10.1038/s41586-022-05169-z (PMC9588640; doi:10.1038/s41586-022-05169-z)
Supplement: Supplementary file 19 — Source Data Extended Data Fig. 10 [file 41586_2022_5169_MOESM19_ESM.xlsx]

## Sheet: Fig. 10b
Tumor Volume (mm3)
		WT			R/R
Paren.	DDR1KD (KD)	Paren.	KD	KD + E79Q	Paren.	KD	KD + E79Q
352	75	1322.5	87.48	1512	94.08	126	1416.1
416	65.8125	1440	74.06	1270.5	100.92	105.875	1487.81
379.312	98.3125	1484.38	88.36	1345.6	87.48	94.08	1384.07
405	90.75	1454.75	81.12	1512.9	80.64	72.03	1345.6
361.25	75	1364.58	112.36	1331	75	68.479	1430.5

## Sheet: Fig. 10c
P/B weight
	Col IWT					Col Ir/r
Paren.	0.02652	0.022477	0.027241	0.029424	0.023034	0.010297	0.00937	0.007822	0.008754	0.006894
NRF2KD	0.008739	0.007835	0.008163	0.008875	0.011765	0.009495	0.015605	0.010791	0.008627	0.00792
TFAMKD	0.010077	0.009494	0.009182	0.006873	0.007011	0.006831	0.009001	0.009353	0.007799	0.008939

## Sheet: Fig. 10d
Tumor area (%)
	Col IWT					Col Ir/r
Paren.	11.1035	11.4011	12.6945	12.5422	11.7704	3.61479	2.95924	3.00044	2.71902	2.08541
NRF2KD	4.85888	2.922	3.64807	2.668	3.08106	1.93288	3.59806	4.63747	2.98153	2.52154
TFAMKD	1.70801	2.27402	2.98232	4.63704	3.81373	1.34741	1.68223	2.86044	3.32041	4.30879
